# Supplementary material for: Coinfection of Dermal Fibroblasts by Human Cytomegalovirus and Human Herpesvirus 6 Can Boost the Expression of Fibrosis-Associated MicroRNAs
Source: Microorganisms. 2023 Feb 6;11(2):412. doi: 10.3390/microorganisms11020412 (PMC9958881; doi:10.3390/microorganisms11020412)
Supplement: Supplementary file 1 [file microorganisms-11-00412-s001.zip]

Archive with 1 entries (1 files):
- microorganisms-2181479-supplementary.pdf
